# Supplementary material for: Increasing the Efficacy of Seproxetine as an Antidepressant Using Charge–Transfer Complexes
Source: Molecules. 2022 May 20;27(10):3290. doi: 10.3390/molecules27103290 (PMC9147639; doi:10.3390/molecules27103290)
Supplement: Supplementary file 1 [file molecules-27-03290-s001.zip]

Archive with 1 entries (1 files):
- molecules-1723686-supplementary.pdf
